# Supplementary material for: Screen Time Is Associated with Altered Neural Maturation in a Massive Adolescent Cohort
Source: Children (Basel). 2026 Jul 22;13(7):969. doi: 10.3390/children13070969 (PMC13406707; doi:10.3390/children13070969)
Supplement: Supplementary file 1 [file children-13-00969-s001.zip]

Archive with 1 entries (1 files):
- Table S1 Full statistical results and p-values from each of the covariates in each ROI from the pri-mary 3T-CSD analysis.csv
