# Supplementary material for: Screen Time Is Associated with Altered Neural Maturation in a Massive Adolescent Cohort
Source: Children (Basel). 2026 Jul 22;13(7):969. doi: 10.3390/children13070969 (PMC13406707; doi:10.3390/children13070969)
Supplement: Supplementary file 1 [file children-13-00969-s001.zip › Table S1 Full statistical results and p-values from each of the covariates in each ROI from the pri-mary 3T-CSD analysis.csv]

Table S1: Full statistical results and p-values from each of the covariates in each ROI from the primary 3T-CSD analysis.
Covariate	Area	SignalFraction	PValue	HolmPValue	Slope
ParentIncome	Ventromedial Prefrontal Cortex	ECI	0.261495411	0.784486232	6.28E-06
ParentIncome	Ventromedial Prefrontal Cortex	ICI	0.046993504	0.328954529	1.84E-05
ParentIncome	Ventromedial Prefrontal Cortex	ICA	8.36E-06	9.19E-05	-3.86E-05
ParentIncome	Orbitofrontal Cortex	ICI	0.309440828	1	1.45E-05
ParentIncome	Orbitofrontal Cortex	ICA	0.00278696	0.027869596	-4.06E-05
ParentIncome	Orbitofrontal Cortex	ECI	0.123188955	0.615944775	-9.77E-06
ParentIncome	Inferior Frontal Gyrus	ECI	0.000543343	0.004346744	-3.86E-05
ParentIncome	Inferior Frontal Gyrus	ICI	3.94E-05	0.000432922	4.53E-05
ParentIncome	Inferior Frontal Gyrus	ICA	0.345690258	1	-8.76E-06
ParentIncome	Superior Parietal	ICA	9.72E-28	1.17E-26	-0.000340387
ParentIncome	Superior Parietal	ICI	1.22E-11	1.46E-10	0.000190041
ParentIncome	Superior Parietal	ECI	6.00E-17	7.80E-16	0.000196322
ParentIncome	Inferior Parietal Lobe	ICA	0.079144508	0.554011557	1.97E-05
ParentIncome	Inferior Parietal Lobe	ECI	5.13E-07	5.64E-06	-7.10E-05
ParentIncome	Inferior Parietal Lobe	ICI	0.000192526	0.001925261	4.37E-05
ParentIncome	Temporal Parietal Junction	ICA	2.60E-28	3.37E-27	-0.00016249
ParentIncome	Temporal Parietal Junction	ICI	2.71E-17	3.52E-16	0.000133575
ParentIncome	Temporal Parietal Junction	ECI	4.94E-11	5.93E-10	6.03E-05
ParentIncome	Anterior Cingulate Cortex	ICA	0.089393906	0.554011557	1.94E-05
ParentIncome	Anterior Cingulate Cortex	ECI	0.00038303	0.003447271	1.99E-05
ParentIncome	Anterior Cingulate Cortex	ICI	0.002225386	0.017803088	-3.19E-05
ParentIncome	Insula	ECI	0.180056232	0.720224927	-8.34E-06
ParentIncome	Insula	ICI	0.308918518	1	-7.84E-06
ParentIncome	Insula	ICA	0.054181804	0.433454435	1.77E-05
ParentIncome	Dorsal Anterior Cingulate Cortex	ICI	0.092433611	0.462168053	-1.97E-05
ParentIncome	Dorsal Anterior Cingulate Cortex	ICA	0.682793202	1	5.38E-06
ParentIncome	Dorsal Anterior Cingulate Cortex	ECI	0.000889597	0.006227177	1.51E-05
ParentIncome	Amygdala	ECI	0.98455891	1	1.49E-07
ParentIncome	Amygdala	ICI	0.441269357	1	-1.23E-05
ParentIncome	Amygdala	ICA	0.612710552	1	7.37E-06
ParentIncome	Caudate Nucleus	ICA	0.974963892	1	5.04E-07
ParentIncome	Caudate Nucleus	ECI	0.98755835	1	-1.72E-07
ParentIncome	Caudate Nucleus	ICI	0.960835344	1	7.16E-07
ParentIncome	Putamen	ICA	0.087511366	0.554011557	-2.05E-05
ParentIncome	Putamen	ICI	0.001914058	0.017226522	3.67E-05
ParentIncome	Putamen	ECI	0.000110157	0.00110157	-1.68E-05
ParentIncome	Nucleus Accumbens	ICI	0.075532258	0.453193551	4.37E-05
ParentIncome	Nucleus Accumbens	ICA	0.037564876	0.338083886	-5.63E-05
ParentIncome	Nucleus Accumbens	ECI	0.04532423	0.271945379	1.33E-05
AverageWeeklyScreenTime	Ventromedial Prefrontal Cortex	ECI	1.49E-05	0.000193165	-7.43E-05
AverageWeeklyScreenTime	Ventromedial Prefrontal Cortex	ICI	2.74E-08	3.29E-07	-0.000160069
AverageWeeklyScreenTime	Ventromedial Prefrontal Cortex	ICA	0.119635995	0.701241416	4.18E-05
AverageWeeklyScreenTime	Orbitofrontal Cortex	ICI	1.46E-06	1.46E-05	-0.000214134
AverageWeeklyScreenTime	Orbitofrontal Cortex	ICA	0.090475805	0.633330634	7.16E-05
AverageWeeklyScreenTime	Orbitofrontal Cortex	ECI	0.00310805	0.034188546	-5.82E-05
AverageWeeklyScreenTime	Inferior Frontal Gyrus	ECI	0.003671509	0.036715094	9.77E-05
AverageWeeklyScreenTime	Inferior Frontal Gyrus	ICI	3.44E-06	3.10E-05	-0.000157133
AverageWeeklyScreenTime	Inferior Frontal Gyrus	ICA	0.538657992	1	1.78E-05
AverageWeeklyScreenTime	Superior Parietal	ICA	8.40E-07	1.01E-05	0.000459104
AverageWeeklyScreenTime	Superior Parietal	ICI	2.88E-08	3.29E-07	-0.000459404
AverageWeeklyScreenTime	Superior Parietal	ECI	0.128319123	0.736533683	-0.000109038
AverageWeeklyScreenTime	Inferior Parietal Lobe	ICA	0.236521246	0.946084984	-4.08E-05
AverageWeeklyScreenTime	Inferior Parietal Lobe	ECI	0.00191431	0.022971725	0.000127538
AverageWeeklyScreenTime	Inferior Parietal Lobe	ICI	0.00029134	0.002330721	-0.000129135
AverageWeeklyScreenTime	Temporal Parietal Junction	ICA	2.06E-07	2.68E-06	0.000228474
AverageWeeklyScreenTime	Temporal Parietal Junction	ICI	1.91E-09	2.48E-08	-0.000276016
AverageWeeklyScreenTime	Temporal Parietal Junction	ECI	0.885593542	1	4.02E-06
AverageWeeklyScreenTime	Anterior Cingulate Cortex	ICA	0.508635577	1	-2.33E-05
AverageWeeklyScreenTime	Anterior Cingulate Cortex	ECI	0.014300325	0.114402602	-4.12E-05
AverageWeeklyScreenTime	Anterior Cingulate Cortex	ICI	0.079148928	0.158297855	5.70E-05
AverageWeeklyScreenTime	Insula	ECI	0.131516987	0.736533683	2.82E-05
AverageWeeklyScreenTime	Insula	ICI	0.034496026	0.13725672	5.08E-05
AverageWeeklyScreenTime	Insula	ICA	0.0055836	0.061419599	-7.91E-05
AverageWeeklyScreenTime	Dorsal Anterior Cingulate Cortex	ICI	0.021126514	0.105632572	8.37E-05
AverageWeeklyScreenTime	Dorsal Anterior Cingulate Cortex	ICA	0.116873569	0.701241416	-6.38E-05
AverageWeeklyScreenTime	Dorsal Anterior Cingulate Cortex	ECI	0.122755614	0.736533683	-2.13E-05
AverageWeeklyScreenTime	Amygdala	ECI	0.011152055	0.100368492	-5.80E-05
AverageWeeklyScreenTime	Amygdala	ICI	0.001148038	0.008036268	0.000161316
AverageWeeklyScreenTime	Amygdala	ICA	0.039985832	0.319886653	-9.34E-05
AverageWeeklyScreenTime	Caudate Nucleus	ICA	0.026284761	0.262847606	0.000110011
AverageWeeklyScreenTime	Caudate Nucleus	ECI	0.684543822	1	-1.38E-05
AverageWeeklyScreenTime	Caudate Nucleus	ICI	0.03431418	0.13725672	-9.50E-05
AverageWeeklyScreenTime	Putamen	ICA	0.033121983	0.298097848	7.87E-05
AverageWeeklyScreenTime	Putamen	ICI	0.003039947	0.018239682	-0.000108232
AverageWeeklyScreenTime	Putamen	ECI	0.092373822	0.646616755	2.19E-05
AverageWeeklyScreenTime	Nucleus Accumbens	ICI	0.550606655	0.550606655	-4.37E-05
AverageWeeklyScreenTime	Nucleus Accumbens	ICA	0.477102252	1	5.65E-05
AverageWeeklyScreenTime	Nucleus Accumbens	ECI	0.154561212	0.736533683	-2.91E-05
PhysicalActivityWeeklyHours	Ventromedial Prefrontal Cortex	ECI	0.109105793	0.98195214	-5.89E-05
PhysicalActivityWeeklyHours	Ventromedial Prefrontal Cortex	ICI	0.309894282	1	-6.20E-05
PhysicalActivityWeeklyHours	Ventromedial Prefrontal Cortex	ICA	0.503538449	1	-3.82E-05
PhysicalActivityWeeklyHours	Orbitofrontal Cortex	ICI	0.761789676	1	2.85E-05
PhysicalActivityWeeklyHours	Orbitofrontal Cortex	ICA	0.240688257	1	-0.000105153
PhysicalActivityWeeklyHours	Orbitofrontal Cortex	ECI	0.203592423	1	-5.32E-05
PhysicalActivityWeeklyHours	Inferior Frontal Gyrus	ECI	0.71889341	1	-2.62E-05
PhysicalActivityWeeklyHours	Inferior Frontal Gyrus	ICI	0.848305461	1	1.38E-05
PhysicalActivityWeeklyHours	Inferior Frontal Gyrus	ICA	0.715661322	1	2.23E-05
PhysicalActivityWeeklyHours	Superior Parietal	ICA	0.066393492	0.863115402	0.000372334
PhysicalActivityWeeklyHours	Superior Parietal	ICI	0.553365761	1	-0.000107608
PhysicalActivityWeeklyHours	Superior Parietal	ECI	0.022279967	0.24507964	-0.000352248
PhysicalActivityWeeklyHours	Inferior Parietal Lobe	ICA	0.244046105	1	8.61E-05
PhysicalActivityWeeklyHours	Inferior Parietal Lobe	ECI	0.448166797	1	-6.90E-05
PhysicalActivityWeeklyHours	Inferior Parietal Lobe	ICI	0.734667502	1	2.60E-05
PhysicalActivityWeeklyHours	Temporal Parietal Junction	ICA	0.513216915	1	-6.26E-05
PhysicalActivityWeeklyHours	Temporal Parietal Junction	ICI	0.373771153	1	9.04E-05
PhysicalActivityWeeklyHours	Temporal Parietal Junction	ECI	0.58002762	1	-3.33E-05
PhysicalActivityWeeklyHours	Anterior Cingulate Cortex	ICA	0.601845976	1	-3.93E-05
PhysicalActivityWeeklyHours	Anterior Cingulate Cortex	ECI	0.24705496	1	-4.23E-05
PhysicalActivityWeeklyHours	Anterior Cingulate Cortex	ICI	0.430555887	1	5.43E-05
PhysicalActivityWeeklyHours	Insula	ECI	0.175210794	1	-5.50E-05
PhysicalActivityWeeklyHours	Insula	ICI	0.041975003	0.503700036	0.000103418
PhysicalActivityWeeklyHours	Insula	ICA	0.586606802	1	-3.30E-05
PhysicalActivityWeeklyHours	Dorsal Anterior Cingulate Cortex	ICI	0.152519137	1	0.00011058
PhysicalActivityWeeklyHours	Dorsal Anterior Cingulate Cortex	ICA	0.800351893	1	-2.19E-05
PhysicalActivityWeeklyHours	Dorsal Anterior Cingulate Cortex	ECI	0.003480471	0.04176565	-8.67E-05
PhysicalActivityWeeklyHours	Amygdala	ECI	0.000479065	0.006227851	-0.000174366
PhysicalActivityWeeklyHours	Amygdala	ICI	0.004145408	0.053890309	0.000301993
PhysicalActivityWeeklyHours	Amygdala	ICA	0.138259614	1	-0.000142659
PhysicalActivityWeeklyHours	Caudate Nucleus	ICA	0.714886741	1	3.86E-05
PhysicalActivityWeeklyHours	Caudate Nucleus	ECI	0.054785532	0.547855319	-0.000139668
PhysicalActivityWeeklyHours	Caudate Nucleus	ICI	0.183244553	1	0.000127558
PhysicalActivityWeeklyHours	Putamen	ICA	0.55859291	1	-4.62E-05
PhysicalActivityWeeklyHours	Putamen	ICI	0.297130623	1	8.12E-05
PhysicalActivityWeeklyHours	Putamen	ECI	0.20236137	1	-3.61E-05
PhysicalActivityWeeklyHours	Nucleus Accumbens	ICI	0.896860154	1	2.07E-05
PhysicalActivityWeeklyHours	Nucleus Accumbens	ICA	0.933136091	1	1.47E-05
PhysicalActivityWeeklyHours	Nucleus Accumbens	ECI	0.244783588	1	-5.10E-05
Sex	Ventromedial Prefrontal Cortex	ECI	0.163619065	0.818095325	0.000967342
Sex	Ventromedial Prefrontal Cortex	ICI	0.082076079	0.820760792	-0.002004324
Sex	Ventromedial Prefrontal Cortex	ICA	0.048600057	0.382696767	-0.002133904
Sex	Orbitofrontal Cortex	ICI	0.896868703	1	0.000230374
Sex	Orbitofrontal Cortex	ICA	0.59707195	1	0.000894301
Sex	Orbitofrontal Cortex	ECI	0.041437403	0.290061823	-0.001618686
Sex	Inferior Frontal Gyrus	ECI	0.177575077	0.818095325	0.001851603
Sex	Inferior Frontal Gyrus	ICI	0.487194529	1	0.000944741
Sex	Inferior Frontal Gyrus	ICA	0.049752497	0.382696767	-0.002271403
Sex	Superior Parietal	ICA	0.047837096	0.382696767	-0.007457428
Sex	Superior Parietal	ICI	0.869439274	1	0.000552581
Sex	Superior Parietal	ECI	0.00788534	0.070968063	0.0077176
Sex	Inferior Parietal Lobe	ICA	0.048922256	0.382696767	-0.00276266
Sex	Inferior Parietal Lobe	ECI	0.109264335	0.65558601	0.002710094
Sex	Inferior Parietal Lobe	ICI	0.74988651	1	0.000457711
Sex	Temporal Parietal Junction	ICA	4.42E-05	0.000486581	-0.007288176
Sex	Temporal Parietal Junction	ICI	0.303613345	1	0.001934598
Sex	Temporal Parietal Junction	ECI	1.93E-07	2.13E-06	0.005933621
Sex	Anterior Cingulate Cortex	ICA	0.541581661	1	0.000863775
Sex	Anterior Cingulate Cortex	ECI	0.770292232	1	-0.000202013
Sex	Anterior Cingulate Cortex	ICI	0.126400866	1	-0.001986843
Sex	Insula	ECI	0.794699261	1	0.000197554
Sex	Insula	ICI	0.05580496	0.669659525	0.001841582
Sex	Insula	ICA	0.059429448	0.382696767	-0.00216329
Sex	Dorsal Anterior Cingulate Cortex	ICI	0.215158829	1	-0.001809797
Sex	Dorsal Anterior Cingulate Cortex	ICA	0.383866863	1	-0.001421126
Sex	Dorsal Anterior Cingulate Cortex	ECI	5.21E-09	6.78E-08	0.003274324
Sex	Amygdala	ECI	6.88E-08	8.26E-07	0.005064827
Sex	Amygdala	ICI	0.710867802	1	-0.000742663
Sex	Amygdala	ICA	0.011064014	0.110640141	-0.004643448
Sex	Caudate Nucleus	ICA	2.44E-05	0.000292554	-0.008430057
Sex	Caudate Nucleus	ECI	3.04E-06	3.04E-05	0.006409876
Sex	Caudate Nucleus	ICI	0.20051214	1	0.002317325
Sex	Putamen	ICA	2.44E-12	3.17E-11	-0.010397415
Sex	Putamen	ICI	4.02E-11	5.22E-10	0.009676345
Sex	Putamen	ECI	0.281132247	0.843396741	0.000581735
Sex	Nucleus Accumbens	ICI	0.074166949	0.815836434	0.005417164
Sex	Nucleus Accumbens	ICA	0.019701644	0.177314796	-0.007729101
Sex	Nucleus Accumbens	ECI	0.018886998	0.151095986	0.001947425
Age	Ventromedial Prefrontal Cortex	ECI	2.03E-23	1.01E-22	-0.000174744
Age	Ventromedial Prefrontal Cortex	ICI	3.55E-64	2.48E-63	0.00053936
Age	Ventromedial Prefrontal Cortex	ICA	0	0	0.001528919
Age	Orbitofrontal Cortex	ICI	0.434937426	0.434937426	-3.89E-05
Age	Orbitofrontal Cortex	ICA	0	0	0.0021127
Age	Orbitofrontal Cortex	ECI	1.56E-06	4.68E-06	0.000102049
Age	Inferior Frontal Gyrus	ECI	7.46E-276	9.70E-275	-0.001110825
Age	Inferior Frontal Gyrus	ICI	3.38E-47	2.03E-46	0.000513075
Age	Inferior Frontal Gyrus	ICA	9.83E-82	4.91E-81	0.000621074
Age	Superior Parietal	ICA	4.35E-05	4.35E-05	0.000356763
Age	Superior Parietal	ICI	2.18E-20	1.09E-19	0.000682319
Age	Superior Parietal	ECI	1.21E-27	7.29E-27	-0.000655423
Age	Inferior Parietal Lobe	ICA	1.28E-76	5.11E-76	0.00063695
Age	Inferior Parietal Lobe	ECI	1.66E-102	1.32E-101	-0.000720768
Age	Inferior Parietal Lobe	ICI	0.004433319	0.008866637	0.000102158
Age	Temporal Parietal Junction	ICA	1.18E-40	3.55E-40	0.000543452
Age	Temporal Parietal Junction	ICI	4.57E-07	1.37E-06	0.000193588
Age	Temporal Parietal Junction	ECI	9.28E-116	1.02E-114	-0.000561107
Age	Anterior Cingulate Cortex	ICA	5.73E-210	4.01E-209	0.001151021
Age	Anterior Cingulate Cortex	ECI	1.42E-105	1.28E-104	-0.00032916
Age	Anterior Cingulate Cortex	ICI	1.24E-86	9.94E-86	-0.000710051
Age	Insula	ECI	4.06E-202	4.87E-201	-0.000538769
Age	Insula	ICI	7.00E-170	6.30E-169	-0.000741959
Age	Insula	ICA	0	0	0.001304817
Age	Dorsal Anterior Cingulate Cortex	ICI	3.37E-282	4.05E-281	-0.001393532
Age	Dorsal Anterior Cingulate Cortex	ICA	7e-323	6.23e-322	0.001678029
Age	Dorsal Anterior Cingulate Cortex	ECI	1.56E-108	1.56E-107	-0.000296565
Age	Amygdala	ECI	7.28E-06	1.46E-05	-8.94E-05
Age	Amygdala	ICI	8.95E-255	8.95E-254	-0.001836544
Age	Amygdala	ICA	6.087e-321	4.8695e-320	0.001936115
Age	Caudate Nucleus	ICA	1.64E-157	9.86E-157	0.001384519
Age	Caudate Nucleus	ECI	2.84E-46	1.99E-45	0.00028581
Age	Caudate Nucleus	ICI	3.36E-267	3.69E-266	-0.001636952
Age	Putamen	ICA	0	0	0.001916386
Age	Putamen	ICI	0	0	-0.001897287
Age	Putamen	ECI	0.603879026	0.603879026	5.87E-06
Age	Nucleus Accumbens	ICI	4.42E-17	1.77E-16	-0.000522273
Age	Nucleus Accumbens	ICA	1.05E-24	2.11E-24	0.000656704
Age	Nucleus Accumbens	ECI	7.04E-13	2.82E-12	-0.000145388
TotalBrainVolume	Ventromedial Prefrontal Cortex	ECI	0.011203372	0.089626977	7.86E-09
TotalBrainVolume	Ventromedial Prefrontal Cortex	ICI	0.287936486	1	-5.48E-09
TotalBrainVolume	Ventromedial Prefrontal Cortex	ICA	3.88E-06	4.66E-05	-2.23E-08
TotalBrainVolume	Orbitofrontal Cortex	ICI	0.272622925	1	-8.72E-09
TotalBrainVolume	Orbitofrontal Cortex	ICA	0.042776813	0.384991319	-1.53E-08
TotalBrainVolume	Orbitofrontal Cortex	ECI	0.014313177	0.100192238	-8.65E-09
TotalBrainVolume	Inferior Frontal Gyrus	ECI	1.87E-07	2.43E-06	3.19E-08
TotalBrainVolume	Inferior Frontal Gyrus	ICI	2.53E-06	2.53E-05	-2.87E-08
TotalBrainVolume	Inferior Frontal Gyrus	ICA	0.052875131	0.423001046	-1.00E-08
TotalBrainVolume	Superior Parietal	ICA	0.131956472	0.527825886	-2.55E-08
TotalBrainVolume	Superior Parietal	ICI	0.64208187	1	7.01E-09
TotalBrainVolume	Superior Parietal	ECI	0.278489452	1	1.41E-08
TotalBrainVolume	Inferior Parietal Lobe	ICA	0.199579117	0.59873735	7.99E-09
TotalBrainVolume	Inferior Parietal Lobe	ECI	0.002476144	0.024761439	2.28E-08
TotalBrainVolume	Inferior Parietal Lobe	ICI	5.30E-07	5.83E-06	-3.23E-08
TotalBrainVolume	Temporal Parietal Junction	ICA	0.388840839	0.777681678	-6.89E-09
TotalBrainVolume	Temporal Parietal Junction	ICI	0.785397369	1	2.29E-09
TotalBrainVolume	Temporal Parietal Junction	ECI	0.921016373	1	-5.03E-10
TotalBrainVolume	Anterior Cingulate Cortex	ICA	0.078921014	0.423001046	1.11E-08
TotalBrainVolume	Anterior Cingulate Cortex	ECI	0.004909637	0.044186734	8.61E-09
TotalBrainVolume	Anterior Cingulate Cortex	ICI	0.000592726	0.004741807	-2.00E-08
TotalBrainVolume	Insula	ECI	0.025772794	0.154636761	7.57E-09
TotalBrainVolume	Insula	ICI	0.006871063	0.04122638	-1.16E-08
TotalBrainVolume	Insula	ICA	0.578499154	0.777681678	2.85E-09
TotalBrainVolume	Dorsal Anterior Cingulate Cortex	ICI	3.43E-07	4.12E-06	-3.32E-08
TotalBrainVolume	Dorsal Anterior Cingulate Cortex	ICA	2.56E-06	3.32E-05	3.44E-08
TotalBrainVolume	Dorsal Anterior Cingulate Cortex	ECI	0.289852082	1	-2.64E-09
TotalBrainVolume	Amygdala	ECI	0.614663793	1	2.10E-09
TotalBrainVolume	Amygdala	ICI	1.04E-05	9.40E-05	-3.92E-08
TotalBrainVolume	Amygdala	ICA	1.16E-05	0.000127476	3.57E-08
TotalBrainVolume	Caudate Nucleus	ICA	0.002797485	0.027974847	2.66E-08
TotalBrainVolume	Caudate Nucleus	ECI	2.08E-06	2.50E-05	2.89E-08
TotalBrainVolume	Caudate Nucleus	ICI	8.07E-13	1.05E-11	-5.79E-08
TotalBrainVolume	Putamen	ICA	0.064386046	0.423001046	1.23E-08
TotalBrainVolume	Putamen	ICI	0.004417588	0.030923117	-1.87E-08
TotalBrainVolume	Putamen	ECI	0.032704665	0.163523324	5.07E-09
TotalBrainVolume	Nucleus Accumbens	ICI	0.237197348	1	1.58E-08
TotalBrainVolume	Nucleus Accumbens	ICA	0.054296043	0.423001046	-2.80E-08
TotalBrainVolume	Nucleus Accumbens	ECI	0.001348973	0.014838708	1.18E-08
